# Supplementary material for: Effects of MUL1 and PARKIN on the circadian clock, brain and behaviour in Drosophila Parkinson’s disease models
Source: BMC Neurosci. 2019 May 28;20:24. doi: 10.1186/s12868-019-0506-8 (PMC6540415; doi:10.1186/s12868-019-0506-8)
Supplement: Supplementary file 1 — Additional file 1: Table S1. All raw data for the graphs presented in Figure 1. The sheets have numbered charts: Figure 1 - A, Figure 1 - B and Figure 1 - C respectively. In Figure 1 - A there are data for the survival curve. The “Day” column indicates in which day flies have died. The “Code” column means that the fly has died (1 - death). The “Group” column indicates the tested genotype. In Figure 1 - B there are data for the activity of the fruit fly: Total activity, sleep time during the day and at night, respectively. Columns marked “Minutes” indicate the time of activity / sleep of the fruit fly measured within 24 h. In Figure 1 - C there are results showing period of circadian rhythm of locomotor activity measured for 7 days under conditions of constant darkness. [file 12868_2019_506_MOESM1_ESM.xlsx]

## Sheet: Figure 1 - A
Day	Code	Group		Group
4	1	2		1	w1118
4	1	2		2	MUL1
4	1	2		3	park
6	1	2
6	1	2
7	1	2
10	1	2
10	1	2
10	1	2
10	1	2
10	1	2
10	1	2
10	1	2
13	1	2
13	1	2
13	1	2
13	1	2
13	1	2
13	1	2
13	1	2
13	1	2
13	1	2
16	1	2
16	1	2
16	1	2
16	1	2
16	1	2
16	1	2
17	1	2
17	1	2
17	1	2
17	1	2
20	1	2
20	1	2
20	1	2
20	1	2
20	1	2
20	1	2
20	1	2
20	1	2
23	1	2
23	1	2
23	1	2
23	1	2
23	1	2
23	1	2
23	1	2
25	1	2
25	1	2
25	1	2
25	1	2
25	1	2
25	1	2
25	1	2
25	1	2
28	1	2
28	1	2
28	1	2
28	1	2
28	1	2
28	1	2
28	1	2
28	1	2
28	1	2
28	1	2
28	1	2
28	1	2
31	1	2
31	1	2
31	1	2
31	1	2
31	1	2
31	1	2
31	1	2
31	1	2
31	1	2
31	1	2
31	1	2
31	1	2
31	1	2
34	1	2
34	1	2
34	1	2
37	1	2
37	1	2
37	1	2
37	1	2
37	1	2
37	1	2
37	1	2
37	1	2
37	1	2
37	1	2
37	1	2
37	1	2
37	1	2
37	1	2
37	1	2
37	1	2
37	1	2
37	1	2
37	1	2
41	1	2
41	1	2
41	1	2
41	1	2
41	1	2
41	1	2
41	1	2
41	1	2
41	1	2
41	1	2
41	1	2
41	1	2
41	1	2
41	1	2
41	1	2
41	1	2
41	1	2
41	1	2
41	1	2
45	1	2
45	1	2
45	1	2
45	1	2
45	1	2
45	1	2
45	1	2
45	1	2
45	1	2
45	1	2
45	1	2
45	1	2
45	1	2
45	1	2
45	1	2
45	1	2
45	1	2
45	1	2
45	1	2
45	1	2
45	1	2
45	1	2
45	1	2
45	1	2
45	1	2
45	1	2
45	1	2
45	1	2
45	1	2
45	1	2
45	1	2
49	1	2
49	1	2
49	1	2
49	1	2
49	1	2
49	1	2
49	1	2
49	1	2
49	1	2
49	1	2
49	1	2
49	1	2
49	1	2
49	1	2
49	1	2
49	1	2
49	1	2
49	1	2
49	1	2
49	1	2
49	1	2
49	1	2
49	1	2
49	1	2
49	1	2
49	1	2
52	1	2
52	1	2
52	1	2
52	1	2
52	1	2
52	1	2
52	1	2
52	1	2
52	1	2
52	1	2
52	1	2
52	1	2
52	1	2
52	1	2
52	1	2
52	1	2
52	1	2
52	1	2
52	1	2
52	1	2
52	1	2
52	1	2
52	1	2
52	1	2
52	1	2
52	1	2
52	1	2
52	1	2
52	1	2
52	1	2
53	1	2
53	1	2
53	1	2
53	1	2
53	1	2
53	1	2
53	1	2
53	1	2
53	1	2
53	1	2
53	1	2
53	1	2
53	1	2
53	1	2
53	1	2
53	1	2
53	1	2
53	1	2
53	1	2
53	1	2
53	1	2
53	1	2
53	1	2
53	1	2
53	1	2
10	1	1
10	1	1
10	1	1
10	1	1
10	1	1
10	1	1
10	1	1
10	1	1
10	1	1
16	1	1
16	1	1
16	1	1
16	1	1
16	1	1
16	1	1
16	1	1
20	1	1
20	1	1
20	1	1
20	1	1
20	1	1
20	1	1
25	1	1
25	1	1
25	1	1
25	1	1
25	1	1
25	1	1
25	1	1
25	1	1
25	1	1
28	1	1
28	1	1
28	1	1
28	1	1
31	1	1
31	1	1
31	1	1
31	1	1
31	1	1
31	1	1
34	1	1
34	1	1
37	1	1
37	1	1
37	1	1
37	1	1
37	1	1
37	1	1
37	1	1
41	1	1
41	1	1
41	1	1
41	1	1
41	1	1
41	1	1
41	1	1
41	1	1
41	1	1
41	1	1
41	1	1
41	1	1
41	1	1
41	1	1
41	1	1
41	1	1
41	1	1
45	1	1
45	1	1
45	1	1
45	1	1
45	1	1
45	1	1
45	1	1
45	1	1
45	1	1
45	1	1
45	1	1
45	1	1
45	1	1
45	1	1
45	1	1
45	1	1
49	1	1
49	1	1
49	1	1
49	1	1
49	1	1
49	1	1
49	1	1
49	1	1
49	1	1
49	1	1
49	1	1
49	1	1
53	1	1
53	1	1
53	1	1
53	1	1
53	1	1
53	1	1
53	1	1
53	1	1
53	1	1
53	1	1
53	1	1
53	1	1
53	1	1
58	1	1
58	1	1
58	1	1
58	1	1
58	1	1
58	1	1
58	1	1
58	1	1
58	1	1
58	1	1
58	1	1
60	1	1
60	1	1
60	1	1
60	1	1
60	1	1
60	1	1
60	1	1
60	1	1
60	1	1
60	1	1
60	1	1
60	1	1
60	1	1
60	1	1
60	1	1
60	1	1
63	1	1
63	1	1
63	1	1
63	1	1
63	1	1
63	1	1
63	1	1
63	1	1
63	1	1
63	1	1
63	1	1
63	1	1
63	1	1
63	1	1
63	1	1
63	1	1
63	1	1
63	1	1
63	1	1
63	1	1
63	1	1
63	1	1
63	1	1
63	1	1
63	1	1
63	1	1
63	1	1
63	1	1
66	1	1
66	1	1
66	1	1
66	1	1
66	1	1
66	1	1
66	1	1
66	1	1
66	1	1
66	1	1
66	1	1
66	1	1
66	1	1
66	1	1
66	1	1
66	1	1
66	1	1
66	1	1
70	1	1
70	1	1
70	1	1
70	1	1
70	1	1
70	1	1
70	1	1
70	1	1
70	1	1
70	1	1
70	1	1
70	1	1
70	1	1
70	1	1
70	1	1
70	1	1
70	1	1
70	1	1
70	1	1
70	1	1
70	1	1
73	1	1
73	1	1
73	1	1
73	1	1
73	1	1
73	1	1
73	1	1
73	1	1
73	1	1
73	1	1
73	1	1
73	1	1
73	1	1
73	1	1
73	1	1
73	1	1
73	1	1
73	1	1
73	1	1
73	1	1
73	1	1
73	1	1
73	1	1
73	1	1
73	1	1
73	1	1
73	1	1
73	1	1
73	1	1
4	1	3
4	1	3
4	1	3
4	1	3
10	1	3
10	1	3
10	1	3
13	1	3
13	1	3
13	1	3
13	1	3
13	1	3
13	1	3
13	1	3
13	1	3
16	1	3
16	1	3
16	1	3
16	1	3
16	1	3
16	1	3
17	1	3
17	1	3
17	1	3
20	1	3
20	1	3
20	1	3
20	1	3
20	1	3
20	1	3
20	1	3
20	1	3
23	1	3
23	1	3
23	1	3
25	1	3
25	1	3
25	1	3
25	1	3
25	1	3
25	1	3
25	1	3
25	1	3
25	1	3
25	1	3
28	1	3
28	1	3
28	1	3
28	1	3
28	1	3
28	1	3
28	1	3
28	1	3
28	1	3
31	1	3
31	1	3
31	1	3
31	1	3
31	1	3
31	1	3
31	1	3
31	1	3
34	1	3
34	1	3
34	1	3
34	1	3
34	1	3
34	1	3
34	1	3
34	1	3
34	1	3
34	1	3
34	1	3
37	1	3
37	1	3
37	1	3
37	1	3
37	1	3
37	1	3
37	1	3
37	1	3
41	1	3
41	1	3
41	1	3
41	1	3
41	1	3
41	1	3
41	1	3
41	1	3
41	1	3
41	1	3
41	1	3
41	1	3
41	1	3
41	1	3
45	1	3
45	1	3
45	1	3
45	1	3
45	1	3
45	1	3
45	1	3
49	1	3
49	1	3
49	1	3
49	1	3
49	1	3
49	1	3
49	1	3
53	1	3
53	1	3
53	1	3
53	1	3
53	1	3
53	1	3
53	1	3
53	1	3
53	1	3
58	1	3
58	1	3
58	1	3
58	1	3
58	1	3
58	1	3
58	1	3
58	1	3
58	1	3
58	1	3
58	1	3
58	1	3
58	1	3
58	1	3
58	1	3
58	1	3
58	1	3
58	1	3
58	1	3
60	1	3
60	1	3
60	1	3
63	1	3
63	1	3
63	1	3
63	1	3
63	1	3
63	1	3
63	1	3
63	1	3
63	1	3
63	1	3

## Sheet: Figure 1 - B
Total activity			Daytime sleep			Nighttime sleep
Minutes	Group		Minutes	Group		Minutes	Group
1138	w1118		385	w1118		545	w1118
742	w1118		415	w1118		585	w1118
1080	w1118		375	w1118		525	w1118
1185	w1118		465	w1118		535	w1118
603	w1118		280	w1118		610	w1118
1071	w1118		315	w1118		585	w1118
554	w1118		335	w1118		685	w1118
586	w1118		280	w1118		715	w1118
281	w1118		565	w1118		615	w1118
671	w1118		415	w1118		615	w1118
529	w1118		275	w1118		675	w1118
433	w1118		360	w1118		620	w1118
572	w1118		495	w1118		625	w1118
584	w1118		435	w1118		645	w1118
676	w1118		440	w1118		560	w1118
802	w1118		200	w1118		675	w1118
604	w1118		395	w1118		555	w1118
687	w1118		295	w1118		665	w1118
328	w1118		550	w1118		705	w1118
221	w1118		540	w1118		655	w1118
735	w1118		465	w1118		545	w1118
611	w1118		310	w1118		550	w1118
1059	w1118		310	w1118		615	w1118
657	w1118		325	w1118		645	w1118
732	w1118		290	w1118		555	w1118
1594	MUL1 A6		320	MUL1A6		455	MUL1A6
1902	MUL1 A6		280	MUL1A6		455	MUL1A6
1119	MUL1 A6		350	MUL1A6		555	MUL1A6
2857	MUL1 A6		225	MUL1A6		400	MUL1A6
4728	MUL1 A6		65	MUL1A6		265	MUL1A6
1656	MUL1 A6		340	MUL1A6		445	MUL1A6
1055	MUL1 A6		340	MUL1A6		445	MUL1A6
1127	MUL1 A6		290	MUL1A6		450	MUL1A6
1613	MUL1 A6		265	MUL1A6		435	MUL1A6
2368	MUL1 A6		175	MUL1A6		380	MUL1A6
1113	MUL1 A6		270	MUL1A6		615	MUL1A6
1495	MUL1 A6		300	MUL1A6		445	MUL1A6
852	MUL1 A6		455	MUL1A6		590	MUL1A6
565	MUL1 A6		490	MUL1A6		695	MUL1A6
1103	MUL1 A6		290	MUL1A6		560	MUL1A6
1413	MUL1 A6		265	MUL1A6		420	MUL1A6
635	MUL1 A6		465	MUL1A6		535	MUL1A6
1539	MUL1 A6		335	MUL1A6		485	MUL1A6
2033	MUL1 A6		190	MUL1A6		565	MUL1A6
1250	MUL1 A6		315	MUL1A6		565	MUL1A6
1739	MUL1 A6		165	MUL1A6		485	MUL1A6
1525	park1		275	park1		565	park1
959	park1		445	park1		440	park1
1221	park1		415	park1		385	park1
1873	park1		250	park1		365	park1
1059	park1		380	park1		355	park1
1680	park1		340	park1		185	park1
2034	park1		190	park1		250	park1
2593	park1		245	park1		260	park1
1385	park1		375	park1		215	park1
1627	park1		330	park1		345	park1
1240	park1		350	park1		310	park1
779	park1		455	park1		355	park1
774	park1		410	park1		255	park1
917	park1		405	park1		445	park1
1512	park1		330	park1		270	park1
745	park1		335	park1		450	park1
1021	park1		325	park1		450	park1
1095	park1		455	park1		330	park1
107	park1		860	park1		455	park1
746	park1		390	park1		435	park1
896	park1		390	park1		350	park1
812	park1		390	park1		400	park1
1073	park1		305	park1		470	park1
1445	park1		410	park1		285	park1
595	park1		310	park1		445	park1
1267	park1		455	park1		100	park1
310	park1		525	park1		635	park1
1151	park1		360	park1		450	park1
1274	park1		415	park1		295	park1

## Sheet: Figure 1 - C
Period	Group
24.28	w1118
23.93	w1118
23.59	w1118
24.28	w1118
23.93	w1118
24.28	w1118
23.93	w1118
23.92	w1118
23.93	w1118
24.28	w1118
23.93	w1118
23.93	w1118
23.59	w1118
23.59	w1118
23.93	w1118
23.93	w1118
23.93	w1118
23.93	w1118
24.28	w1118
23.59	w1118
23.59	w1118
23.93	w1118
24.28	w1118
23.93	w1118
23.93	w1118
24.28	w1118
23.59	w1118
23.59	w1118
24.63	w1118
23.59	w1118
23.93	w1118
26.17	park1
27.02	park1
26.59	park1
26.59	park1
26.59	park1
26.17	park1
26.59	park1
26.17	park1
26.59	park1
26.38	park1
26.17	park1
26.17	park1
26.17	park1
26.17	park1
26.59	park1
26.17	park1
26.59	park1
26.8	park1
27.68	park1
26.17	park1
25.77	park1
26.17	park1
26.59	park1
26.17	park1
26.59	park1
25.77	park1
26.59	park1
26.38	park1
26.17	park1
26.17	park1
26.17	park1
26.17	park1
25.77	park1
26.17	park1
27.68	park1
27.68	park1
26.59	park1
26.17	park1
26.59	park1
26.38	park1
26.17	park1
27.68	park1
27.68	park1
26.8	park1
27.68	park1
26.17	park1
27.02	park1
24.63	MUL1A6
24.63	MUL1A6
24.63	MUL1A6
25	MUL1A6
24.28	MUL1A6
24.63	MUL1A6
25	MUL1A6
24.63	MUL1A6
25.38	MUL1A6
24.28	MUL1A6
24.63	MUL1A6
24.28	MUL1A6
23.93	MUL1A6
24.63	MUL1A6
24.63	MUL1A6
25	MUL1A6
25	MUL1A6
24.63	MUL1A6
25	MUL1A6
25	MUL1A6
24.63	MUL1A6
25	MUL1A6
24.28	MUL1A6
24.63	MUL1A6
25	MUL1A6
24.63	MUL1A6
24.28	MUL1A6
25.38	MUL1A6
25	MUL1A6
25	MUL1A6
25.38	MUL1A6
25	MUL1A6
24.28	MUL1A6
25.28	MUL1A6
25.28	MUL1A6
25	MUL1A6
25	MUL1A6
24.63	MUL1A6
24.63	MUL1A6
25	MUL1A6
24.28	MUL1A6
24.63	MUL1A6
24.28	MUL1A6
23.93	MUL1A6
24.63	MUL1A6
