# Supplementary material for: Effects of MUL1 and PARKIN on the circadian clock, brain and behaviour in Drosophila Parkinson’s disease models
Source: BMC Neurosci. 2019 May 28;20:24. doi: 10.1186/s12868-019-0506-8 (PMC6540415; doi:10.1186/s12868-019-0506-8)
Supplement: Supplementary file 2 — Additional file 2: Table S2. All raw data for the graphs presented in Figure 1. The sheets have numbered charts: Figure 2 - A, Figure 2 – B, Figure 2 – C and Figure 2 -D respectively. In Figure 2 - A / B / C, there are presented results (RQ) for the expression of the per, tim and clock genes, respectively, at four time points. All data was averaged to the rpl32. Figures 2 - C show data for Western Blot analysis of PER protein. Data comes from densitometry, and has been averaged to load control - alpha tubulin [file 12868_2019_506_MOESM2_ESM.xlsx]

## Sheet: Figure 2 - A
w1118				park1				MUL1
ZT1	ZT4	ZT13	ZT16	ZT1	ZT4	ZT13	ZT16	ZT1	ZT4	ZT13	ZT16
1	0.696523	6.22221	4.01772	1	0.750244	3.83341	6.79441	1	0.756631	4.07905	3.56894
1	0.679058	6.26364	3.97186	1	0.718333	3.4745	7.19443	1	0.793821	3.96961	3.61322
1	0.67234	6.29013	4.07362	1	0.748271	3.57262	7.02818	1	0.773625	4.09817	3.59827

## Sheet: Figure 2 - B
w1118				park1				MUL1
ZT1	ZT4	ZT13	ZT16	ZT1	ZT4	ZT13	ZT16	ZT1	ZT4	ZT13	ZT16
1	0.45164	6.07801	3.87061	1	0.242159	1.33179	3.2894	1	0.433032	2.65395	2.77405
1	0.464504	6.19815	4.23662	1	0.230935	1.33166	3.34361	1	0.476329	2.96031	2.93298
1	0.459282	6.14295	4.19757	1	0.239538	1.48276	3.35924	1	0.438372	2.83755	2.84615

## Sheet: Figure 2 - C
w1118				park1				MUL1
ZT1	ZT4	ZT13	ZT16	ZT1	ZT4	ZT13	ZT16	ZT1	ZT4	ZT13	ZT16
1	0.613709	0.107898	0.064473	1	0.702455	0.63857	0.41994	1	0.656922	0.173683	0.109474
1	0.637355	0.118961	0.0664671	1	0.631417	0.614949	0.429316	1	0.679666	0.168389	0.113701
1	6.38572	0.111848	0.0598124	1	0.683172	0.657178	0.417266	1	0.669128	0.187516	0.121175

## Sheet: Figure 2 - D
W1	W4	W13	W16	P1	P4	P13	P16	M1	M4	M13	M16			W- w1118
1.35547	1.18355	1.05035	1.97322	1.82842	1.63807	2.2361	0.932687	1.7208	1.9133	1.6367	0.9661			P - park
1.13831	0.788582	0.683348	1.78753	2.14766	1.73451	2.12352	0.511588	1.4393	2.46177	2.98411	1.76273			M - MUL1
1.45123	0.79234	0.723415	1.72347	1.99865	1.5331	2.51235	0.7533	1.32253	2.321	2.7344	1.1244
