# Supplementary material for: Effects of MUL1 and PARKIN on the circadian clock, brain and behaviour in Drosophila Parkinson’s disease models
Source: BMC Neurosci. 2019 May 28;20:24. doi: 10.1186/s12868-019-0506-8 (PMC6540415; doi:10.1186/s12868-019-0506-8)
Supplement: Supplementary file 3 — Additional file 3: Table S3. All raw data for the graphs presented in Figure 1. The sheets have numbered charts: Figure 3 – A and Figure 3 - B, respectively. Figure 3 - A shows the data for Western Blot analysis of the SOD1 protein. Results from densitometry have been averaged to load control - alpha tubulin. In Figure 3 - B there are data (fluorescence intensity measured using the ImageJ) showing the level of free radicals. [file 12868_2019_506_MOESM3_ESM.xlsx]

## Sheet: Figure 3 - A
w1118	park1	MUL1A6	Group
1.15112	0.893864	0.825114	RQ
0.651051	0.460691	0.662897	RQ
1.35072	0.921214	0.548126	RQ

## Sheet: Figure 3 - B
w1118	park1	MUL1
38.239	63.947	53.133
36.151	59.053	48.045
39.722	67.816	43.06
41.843	59.85	53.672
39.004	61.406	54.501
40.677	63.041	52.367
41.578	64.106	73.7
38.22	59.162	55.638
40.31	69.504	71.075
42.118	67.423	69.213
39.384	64.146	78.691
44.488	58.787	72.736
31.818	69.146	54.419
47.03	57.207	71.43
47.253	75.324	71.196
41.421	55.601	66.8
48.799	59.317	57.627
48.608	69.471	70.684
41.847	64.352	59.035
48.38	60.285	74.758
36.67	70.54	69.671
32.161	49.014	71.715
32.428	78.45	60.994
34.882	70.887	62.173
36.867	62.276	67.903
34.831		79.598
32.451		81.072
		52.179
