# Supplementary material for: Effects of MUL1 and PARKIN on the circadian clock, brain and behaviour in Drosophila Parkinson’s disease models
Source: BMC Neurosci. 2019 May 28;20:24. doi: 10.1186/s12868-019-0506-8 (PMC6540415; doi:10.1186/s12868-019-0506-8)
Supplement: Supplementary file 4 — Additional file 4: Table S4. All raw data for the graphs presented in Figure 1. The sheets have numbered charts: Figure 4 – D and Figure 4 - E, respectively. Figure 4 - D shows the results (fluorescence intensity measured using the ImageJ) level of ATG5 protein in PDF-positive perycaryon of l-LNvs. In Figure 4 - E, the results of Western blot analysis of the ATG5 protein in the canine fruit fly are shown. Densitometry results were averaged to load control - alpha tubulin. [file 12868_2019_506_MOESM4_ESM.xlsx]

## Sheet: Figure 4 - D
w1118	park1	MUL1
35.401	32.931	2.232
19.041	19.988	9.948
18.379	21.495	10.417
13.03	35.764	8.699
26.767	20.095	4.969
7.759	22.141	12.994
10.675	21.612	8.775
10.867	17.06	10.303
23.229	24.494	12.032
13.961	30.28	5.502
11.874	26.561	7.351
40.189	16.951	7.976
21.171	24.917	4.867
30.171	23.506	9.852
23.32	22.387	1.012
20.1293	26.533
13.623	16.198
32.856	21.501
10.367	19.677
26.255	29.127
10.177	19.412
31.36
22.651

## Sheet: Figure 4 - E
w1118	park	MUL1
2.58635	1.87327	1.01799
2.44953	1.95875	0.52318
2.42145	1.95694	1.12416
